# Supplementary material for: Land-Use Type Drives Soil Population Structures of the Entomopathogenic Fungal Genus Metarhizium
Source: Microorganisms. 2021 Jun 25;9(7):1380. doi: 10.3390/microorganisms9071380 (PMC8303860; doi:10.3390/microorganisms9071380)
Supplement: Supplementary file 1 [file microorganisms-09-01380-s001.zip]

Archive with 4 entries (4 files):
- Supplementary_Figures.pdf
- Supplementary_Tables.pdf
- Supplementary_table_1.xlsx
- Supplementary_table_2.xlsx
