# Supplementary material for: Land-Use Type Drives Soil Population Structures of the Entomopathogenic Fungal Genus Metarhizium
Source: Microorganisms. 2021 Jun 25;9(7):1380. doi: 10.3390/microorganisms9071380 (PMC8303860; doi:10.3390/microorganisms9071380)
Supplement: Supplementary file 1 [file microorganisms-09-01380-s001.zip › Supplementary_table_1.xlsx]

## Sheet: Sheet1
Table S1. Summary information of samples.
Sample metadata						CFU per plate		Sample code	Microsatellite Marker size														EF1-a species identification	MLG
Site	Location	Land_use type	Site-Sample	Plate of isolation	Colony isolated code	Plate 1 Isolate 1-3	Plate 2 Isolate 5-6		Ma 2049	Ma 2054	Ma 2063	Ma 2089	Ma 2103	Ma 2296	Ma142	Ma2097	Ma2108	Ma164	Ma2099	Ma195	Ma327	Ma2287
1	Aadorf / Tänikon	Grassland	1-I	Plate 1	1	15		1I1	133	234	156	203	253	149	103.3	185.2	299	119	251.3	111.4	213	302.6	M. brunneum	MLG19
1	Aadorf / Tänikon	Grassland	1-I	Plate 1	2			1I2	129	216	135	197	242	142	128.7	184.9	292	114.4	240	111	206	314.7	M. robertsii	MLG13
1	Aadorf / Tänikon	Grassland	1-I	Plate 1	3			1I3	133	234	156	203	253	149	103.2	185	299.1	119	251.3	111	213	302.6	M. brunneum	MLG19
1	Aadorf / Tänikon	Grassland	1-I	Plate 2	4		13	1I4	133	234	156	203	253	149	103.3	185.1	299	119	251.3	111.4	213	302.6	M. brunneum	MLG19
1	Aadorf / Tänikon	Grassland	1-I	Plate 2	5			1I5	133	234	156	203	253	149	103.3	185.2	299.2	119	251.3	111.4	213	302.6	M. brunneum	MLG19
1	Aadorf / Tänikon	Grassland	1-I	Plate 2	6			1I6	133	234	156	203	253	149	103.1	185	299	119	251.3	111.4	213	302.5	M. brunneum	MLG19
1	Aadorf / Tänikon	Grassland	1-II	Plate 1	1	19		1II1	133	234	156	203	253	149	103.3	185	299	119	251	111.4	213	302.6	M. brunneum	MLG19
1	Aadorf / Tänikon	Grassland	1-II	Plate 1	2			1II2	133	234	156	203	253	149	103.3	185.2	299.1	119	251.2	111.4	213	302.6	M. brunneum	MLG19
1	Aadorf / Tänikon	Grassland	1-II	Plate 1	3			1II3	133	234	156	203	253	149	103.3	185.1	299.1	119	251.3	111.4	213	302.5	M. brunneum	MLG19
1	Aadorf / Tänikon	Grassland	1-II	Plate 2	4		9	1II4	133	234	156	203	253	149	103.2	185.1	299.1	119	251.3	111.3	213	302.5	M. brunneum	MLG19
1	Aadorf / Tänikon	Grassland	1-II	Plate 2	5			1II5	133	234	156	203	253	149	103.3	185.1	299.1	119	251.3	111.4	213	302.5	M. brunneum	MLG19
1	Aadorf / Tänikon	Grassland	1-II	Plate 2	6			1II6	133	234	156	203	253	149	103.3	185.1	299.1	119	251.3	111.4	213	302.5	M. brunneum	MLG19
1	Aadorf / Tänikon	Grassland	1-III	Plate 1	1	13		1III1	129	216	135	197	242	142	128.7	184.9	292	114.3	240	111	206	314.6	M. robertsii	MLG13
1	Aadorf / Tänikon	Grassland	1-III	Plate 1	2			1III2	133	234	156	203	253	149	103.3	185	299.1	119	251.3	111.3	213	302.6	M. brunneum	MLG19
1	Aadorf / Tänikon	Grassland	1-III	Plate 1	3			1III3	129	216	135	197	242	142	128.7	185.1	292	114.3	240	111	206	314.7	M. robertsii	MLG13
1	Aadorf / Tänikon	Grassland	1-III	Plate 2	4		10	1III4	129	216	135	197	242	142	128.7	184.9	292	114.4	240	111	206	314.7	M. robertsii	MLG13
1	Aadorf / Tänikon	Grassland	1-III	Plate 2	5			1III5	133	234	156	203	253	149	103.2	185.1	299.1	119	251.3	111	213	302.5	M. brunneum	MLG19
1	Aadorf / Tänikon	Grassland	1-III	Plate 2	6			1III6	133	234	156	203	253	149	103.3	185.2	299.1	119	251.3	111.4	213	302.5	M. brunneum	MLG19
6	Grindelwald / Itramen	Grassland	6-I	Plate 1	1	24		6I1	129	239	141	197	245	173	105.9	190.9	292	119	239.9	120	211	298	M. brunneum	MLG14
6	Grindelwald / Itramen	Grassland	6-I	Plate 1	2			6I2	129	239	141	197	245	173	105.8	190.7	292	119	240	120	211	298	M. brunneum	MLG14
6	Grindelwald / Itramen	Grassland	6-I	Plate 1	3			6I3	129	239	141	197	245	173	105.9	190.8	292.4	119	239.9	119.9	211	298	M. brunneum	MLG14
6	Grindelwald / Itramen	Grassland	6-I	Plate 2	4		26	6I4	129	239	141	197	245	173	105.9	190.8	292.4	119	239.8	119.9	211	298.3	M. brunneum	MLG14
6	Grindelwald / Itramen	Grassland	6-I	Plate 2	5			6I5	129	239	141	197	245	173	105.8	190.8	292.4	119	239.9	119.9	211	298	M. brunneum	MLG14
6	Grindelwald / Itramen	Grassland	6-I	Plate 2	6			6I6	129	239	141	201	251	142	106	190.9	292.4	119	239.9	119.9	211	298	M. brunneum	MLG15
6	Grindelwald / Itramen	Grassland	6-II	Plate 1	1	34		6II1	129	239	141	197	245	173	105.9	190.9	292	119	239.9	120	211	298	M. brunneum	MLG14
6	Grindelwald / Itramen	Grassland	6-II	Plate 1	2			6II2	129	239	141	197	245	173	105.9	190.9	292	119	239.9	120	211	298	M. brunneum	MLG14
6	Grindelwald / Itramen	Grassland	6-II	Plate 1	3			6II3	129	239	141	197	245	173	105.9	190.8	292	119	239.9	120	211	298	M. brunneum	MLG14
6	Grindelwald / Itramen	Grassland	6-II	Plate 2	4		21	6II4	129	239	141	197	245	173	105.9	190.8	292.4	119	239.9	119.9	211	298	M. brunneum	MLG14
6	Grindelwald / Itramen	Grassland	6-II	Plate 2	5			6II5	129	239	141	197	245	173	105.9	190.8	292.4	119	239.9	120	211	298	M. brunneum	MLG14
6	Grindelwald / Itramen	Grassland	6-II	Plate 2	6			6II6	129	239	141	197	245	173	105.9	190.9	292	119	239.9	119.9	211	298	M. brunneum	MLG14
6	Grindelwald / Itramen	Grassland	6-III	Plate 1	1	3		6III1	129	239	141	197	245	173	106	190.9	292.4	119	239.9	119.9	211	298	M. brunneum	MLG14
6	Grindelwald / Itramen	Grassland	6-III	Plate 1	2			6III2	129	239	141	197	245	173	105.9	190.9	292	119	239.9	120	211	298	M. brunneum	MLG14
6	Grindelwald / Itramen	Grassland	6-III	Plate 1	3			6III3	129	239	141	197	245	173	105.9	190.9	292.4	119	239.9	120	211	298	M. brunneum	MLG14
6	Grindelwald / Itramen	Grassland	6-III	Plate 2	4		1	6III4	129	239	141	197	245	173	106	190.9	292.4	119	239.8	119.9	211	298	M. brunneum	MLG14
7	Oberstammheim / Stammerberg	Forest	7-I	Plate 1	1	14		7I1	131	246	155	197	245	173	116.9	185	292	119	239.6	116	216	292.7	M. brunneum	MLG4
7	Oberstammheim / Stammerberg	Forest	7-I	Plate 1	2			7I2	131	246	155	197	245	173	116.8	184.9	292	119	239.5	116	216	292.7	M. brunneum	MLG4
7	Oberstammheim / Stammerberg	Forest	7-I	Plate 1	3			7I3	131	246	155	201	251	142	116.8	185	292	119	240	116	216	292.7	M. brunneum	MLG5
7	Oberstammheim / Stammerberg	Forest	7-I	Plate 2	4		15	7I4	131	246	155	201	251	142	116.8	185	292	119	239.5	115.5	216	292.6	M. brunneum	MLG5
7	Oberstammheim / Stammerberg	Forest	7-I	Plate 2	5			7I5	131	246	155	201	251	142	116.7	184.9	292	119	240	116	216	293	M. brunneum	MLG5
7	Oberstammheim / Stammerberg	Forest	7-I	Plate 2	6			7I6	131	246	155	201	251	142	116.9	184.9	292	119	239.5	115.5	216	292.6	M. brunneum	MLG5
7	Oberstammheim / Stammerberg	Forest	7-II	Plate 1	1	27		7II1	131	246	155	201	251	142	116.8	184.9	292	119	239.6	116	216	292.6	M. brunneum	MLG5
7	Oberstammheim / Stammerberg	Forest	7-II	Plate 1	2			7II2	131	246	155	203	253	150	116.8	185	292	119	239.5	115.5	216	292.6	M. brunneum	MLG6
7	Oberstammheim / Stammerberg	Forest	7-II	Plate 1	3			7II3	131	246	155	201	251	142	116.9	185	292	119	239.5	116	216	292.5	M. brunneum	MLG5
7	Oberstammheim / Stammerberg	Forest	7-II	Plate 2	4		30	7II4	131	246	155	201	251	142	116.8	185	292	119	239.5	116	216	292.5	M. brunneum	MLG5
7	Oberstammheim / Stammerberg	Forest	7-II	Plate 2	5			7II5	131	246	155	203	253	150	116.9	185	292	119	239.5	115.5	216	292.5	M. brunneum	MLG6
7	Oberstammheim / Stammerberg	Forest	7-II	Plate 2	6			7II6	131	246	155	201	251	142	116.9	185	292	119	239.5	116	216	292.5	M. brunneum	MLG5
7	Oberstammheim / Stammerberg	Forest	7-III	Plate 1	1	63		7III1	131	246	155	201	251	142	117	185	292	119	240	116	216	293	M. brunneum	MLG5
7	Oberstammheim / Stammerberg	Forest	7-III	Plate 1	2			7III2	131	246	155	201	251	142	116.9	185	292	119	240	116	216	293	M. brunneum	MLG5
7	Oberstammheim / Stammerberg	Forest	7-III	Plate 1	3			7III3	131	246	155	201	251	142	116.8	184.9	292	119	240	116	216	292.5	M. brunneum	MLG5
7	Oberstammheim / Stammerberg	Forest	7-III	Plate 2	4		27	7III4	131	246	155	201	251	142	117	184.9	292	119	240	116	216	293	M. brunneum	MLG5
7	Oberstammheim / Stammerberg	Forest	7-III	Plate 2	5			7III5	131	0	155	201	251	142	0	0	292	119	0	116	0	0	M. brunneum	MLG10
7	Oberstammheim / Stammerberg	Forest	7-III	Plate 2	6			7III6	131	0	155	201	251	142	0	0	292	119	0	116	0	0	M. brunneum	MLG10
8	Rothenfluh / Kei	Forest	8-I	Plate 1	-	0		-	-	-	-	-	-	-	-	-	-	-	-	-	-	-	-	-
8	Rothenfluh / Kei	Forest	8-I	Plate 2	4		3	8I1	131	246	155	201	251	142	116.8	184.9	292	119	240	116	216	293	M. brunneum	MLG5
8	Rothenfluh / Kei	Forest	8-I	Plate 2	5			8I2	131	246	155	201	251	142	116.8	185	292	119	240	116	216	292.5	M. brunneum	MLG5
8	Rothenfluh / Kei	Forest	8-I	Plate 2	6			8I3	131	246	155	197	245	173	117	185	292	119	240	116	216	293	M. brunneum	MLG4
8	Rothenfluh / Kei	Forest	8-II	Plate 1/Plate 2	-	0	0	-	-	-	-	-	-	-	-	-	-	-	-	-	-	-	-	-
8	Rothenfluh / Kei	Forest	8-III	Plate 1	1	17		8III1	131	246	155	197	245	173	116.9	185	292	119	239.5	116	216	292.7	M. brunneum	MLG4
8	Rothenfluh / Kei	Forest	8-III	Plate 1	2			8III2	131	246	155	197	245	173	116.8	185	292	119	239.5	116	216	293	M. brunneum	MLG4
8	Rothenfluh / Kei	Forest	8-III	Plate 1	3			8III3	131	246	155	197	245	173	116.9	185	292	119	239.5	116	216	292.5	M. brunneum	MLG4
8	Rothenfluh / Kei	Forest	8-III	Plate 2	4		18	8III4	131	246	155	197	245	173	116.9	185	292	119	239.6	116	216	292.5	M. brunneum	MLG4
8	Rothenfluh / Kei	Forest	8-III	Plate 2	5			8III5	131	246	155	197	245	173	116.9	185	292	119	239.6	116	216	292.5	M. brunneum	MLG4
8	Rothenfluh / Kei	Forest	8-III	Plate 2	6			8III6	131	246	155	197	245	173	116.8	185	292	119	240	116	216	292.5	M. brunneum	MLG4
18	Langenthal / Riedhof	Forest	18-I	Plate 1	1	70		18I1	131	246	155	197	245	173	116.8	185	292	119	239.5	116	216	293	M. brunneum	MLG4
18	Langenthal / Riedhof	Forest	18-I	Plate 1	2			18I2	131	246	155	197	245	173	116.9	185	292	119	239.5	116	216	292.5	M. brunneum	MLG4
18	Langenthal / Riedhof	Forest	18-I	Plate 1	3			18I3	131	246	155	197	245	173	116.8	185	292	119	239.5	116	216	292.5	M. brunneum	MLG4
18	Langenthal / Riedhof	Forest	18-I	Plate 2	4		67	18I4	131	246	155	197	245	173	116.8	185	292	119	239.6	116	216	293	M. brunneum	MLG4
18	Langenthal / Riedhof	Forest	18-I	Plate 2	5			18I5	131	246	155	197	245	173	116.8	184.9	292	119	239.5	116	216	292.5	M. brunneum	MLG4
18	Langenthal / Riedhof	Forest	18-I	Plate 2	6			18I6	131	246	155	197	245	173	117	185	292	119	240	116	216	293	M. brunneum	MLG4
18	Langenthal / Riedhof	Forest	18-II	Plate 1	1	32		18II1	131	246	155	197	245	173	116.9	185	292	119	239.5	116	216	292.5	M. brunneum	MLG4
18	Langenthal / Riedhof	Forest	18-II	Plate 1	2			18II2	131	246	155	197	245	173	116.9	185	292	119	239.5	116	216	293	M. brunneum	MLG4
18	Langenthal / Riedhof	Forest	18-II	Plate 1	3			18II3	131	246	155	201	251	142	116.9	185	292	119	239.6	116	216	293	M. brunneum	MLG5
18	Langenthal / Riedhof	Forest	18-II	Plate 2	4		44	18II4	131	246	155	201	251	142	116.8	184.9	292	119	239.5	116	216	293	M. brunneum	MLG5
18	Langenthal / Riedhof	Forest	18-II	Plate 2	5			18II5	131	246	155	201	251	142	116.8	185	292	119	239.5	116	216	293	M. brunneum	MLG5
18	Langenthal / Riedhof	Forest	18-II	Plate 2	6			18II6	131	246	155	197	245	173	116.9	185	292	119	239.6	116	216	292.5	M. brunneum	MLG4
18	Langenthal / Riedhof	Forest	18-III	Plate 1	1	64		18III1	131	246	155	201	251	142	116.8	185	292	119	239.6	116	216	293	M. brunneum	MLG5
18	Langenthal / Riedhof	Forest	18-III	Plate 1	2			18III2	131	246	155	201	251	142	116.8	185	292	119	239.6	116	216	292.5	M. brunneum	MLG5
18	Langenthal / Riedhof	Forest	18-III	Plate 1	3			18III3	131	246	155	201	251	142	116.8	184.9	292	119	239.5	116	216	292.5	M. brunneum	MLG5
18	Langenthal / Riedhof	Forest	18-III	Plate 2	4		53	18III4	131	246	155	201	251	142	116.8	185	292	119	239.5	116	216	292.5	M. brunneum	MLG5
18	Langenthal / Riedhof	Forest	18-III	Plate 2	5			18III5	131	246	155	201	251	142	116.8	185	292	119	239.6	116	216	293	M. brunneum	MLG5
18	Langenthal / Riedhof	Forest	18-III	Plate 2	6			18III6	131	246	155	201	251	142	116.8	185	292	119	239.5	116	216	292.5	M. brunneum	MLG5
25	Schleitheim / Milten	Arable land	25-I	Plate 1/Plate 2	-	0	0	-	-	-	-	-	-	-	-	-	-	-	-	-	-	-	-	-
25	Schleitheim / Milten	Arable land	25-II	Plate 1/Plate 2	-	0	0	-	-	-	-	-	-	-	-	-	-	-	-	-	-	-	-	-
25	Schleitheim / Milten	Arable land	25-III	Plate 1/Plate 2	-	0	0	-	-	-	-	-	-	-	-	-	-	-	-	-	-	-	-	-
27	Jussy / Les Grands Bois	Forest	27-I	Plate 1/Plate 2	-	0	0	-	-	-	-	-	-	-	-	-	-	-	-	-	-	-	-	-
27	Jussy / Les Grands Bois	Forest	27-II	Plate 1/Plate 2	-	0	0	-	-	-	-	-	-	-	-	-	-	-	-	-	-	-	-	-
27	Jussy / Les Grands Bois	Forest	27-III	Plate 1/Plate 2	-	0	0	-	-	-	-	-	-	-	-	-	-	-	-	-	-	-	-	-
28	Leuggern / Etzwil	Arable land	28-I	Plate 1	1	55		28I1	135	218	135	198	242	144	128.3	184.9	292.4	114.4	239.6	107.3	208	304.8	M. robertsii	MLG11
28	Leuggern / Etzwil	Arable land	28-I	Plate 1	2			28I2	129	239	141	201	251	142	105.7	190.8	292	119	240.1	120.3	211	298	M. brunneum	MLG15
28	Leuggern / Etzwil	Arable land	28-I	Plate 1	3			28I3	135	218	135	198	242	144	128.3	184.9	292.4	114.4	239.6	107.3	208	304.7	M. robertsii	MLG11
28	Leuggern / Etzwil	Arable land	28-I	Plate 2	4		55	28I4	135	218	135	198	242	144	128.3	184.9	292.4	114.3	239.6	107.3	208	304.7	M. robertsii	MLG11
28	Leuggern / Etzwil	Arable land	28-I	Plate 2	5			28I5	135	218	135	198	242	144	128.3	184.9	292.4	114.4	239.6	107	208	304.8	M. robertsii	MLG11
28	Leuggern / Etzwil	Arable land	28-I	Plate 2	6			28I6	135	218	135	198	242	144	128.3	184.9	292.4	114.4	240	107	208	304.8	M. robertsii	MLG11
28	Leuggern / Etzwil	Arable land	28-II	Plate 1	1	63		28II1	129	216	135	197	242	142	129.1	184.9	292.3	114.3	240	111	205.9	314.7	M. robertsii	MLG13
28	Leuggern / Etzwil	Arable land	28-II	Plate 1	2			28II2	0	216	136	0	233	0	0	0	274.3	105	240	0	209	285	M. guizhouense	MLG22
28	Leuggern / Etzwil	Arable land	28-II	Plate 1	3			28II3	129	216	135	197	242	142	129.1	184.9	292.4	114.4	239.5	111	205.9	314.7	M. robertsii	MLG13
28	Leuggern / Etzwil	Arable land	28-II	Plate 2	4		40	28II4	129	216	135	197	242	142	129.1	184.9	292.4	114.4	239.5	111	205.9	314.7	M. robertsii	MLG13
28	Leuggern / Etzwil	Arable land	28-II	Plate 2	5			28II5	129	216	135	197	242	142	129	184.8	292.3	114	240	111	205.9	314.7	M. robertsii	MLG13
28	Leuggern / Etzwil	Arable land	28-II	Plate 2	6			28II6	129	216	135	197	242	142	129.1	184.9	292.4	114.3	239.5	111	205.9	314.7	M. robertsii	MLG13
28	Leuggern / Etzwil	Arable land	28-III	Plate 1	1	30		28III1	129	216	135	197	242	142	129.1	184.9	292.4	114.3	240	111	205.9	314.7	M. robertsii	MLG13
28	Leuggern / Etzwil	Arable land	28-III	Plate 1	2			28III2	0	216	136	0	233	0	0	0	274.3	105.2	239.6	0	209	284.6	M. guizhouense	MLG22
28	Leuggern / Etzwil	Arable land	28-III	Plate 1	3			28III3	129	216	135	197	242	142	129.1	184.9	292.4	114.4	240	111	205.9	314.7	M. robertsii	MLG13
28	Leuggern / Etzwil	Arable land	28-III	Plate 2	4		22	28III4	129	216	135	197	242	142	129	184.8	292.3	114.4	240	111	205.9	314.7	M. robertsii	MLG13
28	Leuggern / Etzwil	Arable land	28-III	Plate 2	5			28III5	0	216	136	0	233	0	0	0	274.3	105.2	239.7	0	209	284.6	M. guizhouense	MLG22
28	Leuggern / Etzwil	Arable land	28-III	Plate 2	6			28III6	129	239	141	201	251	142	105.8	190.8	292	119	240.1	120.3	211	298	M. brunneum	MLG15
30	Ebikon / Dottenberg	Grassland	30-I	Plate 1	1	10		30I1	129	239	141	201	251	142	105.6	191	292	119	240.1	120.2	211	298	M. brunneum	MLG15
30	Ebikon / Dottenberg	Grassland	30-I	Plate 1	2			30I2	131	239	141	201	251	142	105.5	191	292	119	240	120.3	211	298	M. brunneum	MLG9
30	Ebikon / Dottenberg	Grassland	30-I	Plate 1	3			30I3	133	234	156	203	253	149	105.5	191	292	119	240	120.3	211	298	M. brunneum	MLG18
30	Ebikon / Dottenberg	Grassland	30-I	Plate 2	4		12	30I4	133	234	156	203	253	149	103.3	185	299	119	251	111.3	213	302.5	M. brunneum	MLG19
30	Ebikon / Dottenberg	Grassland	30-I	Plate 2	5			30I5	133	234	156	203	253	149	103.3	185.1	299	119	251.3	111.3	213	302.5	M. brunneum	MLG19
30	Ebikon / Dottenberg	Grassland	30-I	Plate 2	6			30I6	133	234	156	203	253	149	103.4	184.8	298.8	119	251.3	111.3	213	303	M. brunneum	MLG19
30	Ebikon / Dottenberg	Grassland	30-II	Plate 1	1	12		30II1	133	234	156	203	253	149	103.3	184.8	298.8	119	251	111.3	213	303	M. brunneum	MLG19
30	Ebikon / Dottenberg	Grassland	30-II	Plate 1	2			30II2	133	234	156	203	253	149	103.3	184.8	298.8	119	251	111.3	213	302.5	M. brunneum	MLG19
30	Ebikon / Dottenberg	Grassland	30-II	Plate 1	3			30II3	133	234	156	203	253	149	103.3	184.8	298.8	119	251	111.3	213	302.5	M. brunneum	MLG19
30	Ebikon / Dottenberg	Grassland	30-II	Plate 2	4		20	30II4	133	234	156	203	253	149	103.3	184.8	298.8	119	251	111.3	213	302.5	M. brunneum	MLG19
30	Ebikon / Dottenberg	Grassland	30-II	Plate 2	5			30II5	133	234	156	203	253	149	103.4	184.7	298.8	119	251	111.2	213	302.5	M. brunneum	MLG19
30	Ebikon / Dottenberg	Grassland	30-II	Plate 2	6			30II6	0	237	137	0	233	149	114.4	200.5	274.5	105.2	239.6	0	209.1	284.5	M. guizhouense	MLG21
30	Ebikon / Dottenberg	Grassland	30-III	Plate 1	1	6		30III1	133	234	156	203	253	149	103.3	184.8	298.8	119	251.3	111.3	213	303	M. brunneum	MLG19
30	Ebikon / Dottenberg	Grassland	30-III	Plate 1	2			30III2	133	234	156	203	253	149	103.3	184.9	298.8	119	251.2	111.3	213	302.5	M. brunneum	MLG19
30	Ebikon / Dottenberg	Grassland	30-III	Plate 1	3			30III3	133	234	156	203	253	149	103.3	184.8	299	119	251.2	111.3	213	303	M. brunneum	MLG19
30	Ebikon / Dottenberg	Grassland	30-III	Plate 2	4		8	30III4	133	234	156	203	253	149	103.2	184.8	298.8	119	251.3	111.3	213	302.5	M. brunneum	MLG19
30	Ebikon / Dottenberg	Grassland	30-III	Plate 2	5			30III5	133	234	156	203	253	149	103.3	184.8	298.7	119	251	111.3	213	303	M. brunneum	MLG19
30	Ebikon / Dottenberg	Grassland	30-III	Plate 2	6			30III6	133	234	156	203	253	149	103.3	184.8	298.8	119	251	111.3	213	303	M. brunneum	MLG19
33	Mollis / Riet	Grassland	33-I	Plate 1	1	76		33I1	131	231	135	197	242	142	125.7	184.7	292.4	114.3	240	106.2	207.7	303.7	M. robertsii	MLG2
33	Mollis / Riet	Grassland	33-I	Plate 1	2			33I2	131	231	135	197	242	142	125.8	184.6	292.4	114.3	240	106.2	207.7	303.7	M. robertsii	MLG2
33	Mollis / Riet	Grassland	33-I	Plate 1	3			33I3	131	231	135	197	242	142	125.7	184.6	292.4	114.3	240	106.3	207.7	303.7	M. robertsii	MLG2
33	Mollis / Riet	Grassland	33-I	Plate 2	4		116	33I4	131	231	135	197	242	142	125.7	184.7	292.4	114.3	240	106.2	207.7	303.7	M. robertsii	MLG2
33	Mollis / Riet	Grassland	33-I	Plate 2	5			33I5	131	231	135	197	242	142	106.1	184.8	143.3	114.3	240	106.3	207.7	303.7	M. robertsii	MLG3
33	Mollis / Riet	Grassland	33-I	Plate 2	6			33I6	131	231	135	197	242	142	125.6	184.6	292	114.3	240	106.2	207.7	303.7	M. robertsii	MLG2
33	Mollis / Riet	Grassland	33-II	Plate 1	1	85		33II1	131	231	135	197	242	142	125.6	184.7	292.4	114.3	240	106.2	207.7	303.7	M. robertsii	MLG2
33	Mollis / Riet	Grassland	33-II	Plate 1	2			33II2	131	231	135	197	242	142	125.7	184.7	292	114.3	240	106.2	207.7	303.7	M. robertsii	MLG2
33	Mollis / Riet	Grassland	33-II	Plate 1	3			33II3	131	231	135	197	242	142	125.7	184.7	292.4	114.3	240	106.2	207.7	303.7	M. robertsii	MLG2
33	Mollis / Riet	Grassland	33-II	Plate 2	4		90	33II4	131	231	135	197	242	142	125.7	184.7	292.4	114.3	240	106.2	207.7	303.7	M. robertsii	MLG2
33	Mollis / Riet	Grassland	33-II	Plate 2	5			33II5	131	231	135	197	242	142	125.8	184.6	292	114.3	239.6	106.2	207.7	303.7	M. robertsii	MLG2
33	Mollis / Riet	Grassland	33-II	Plate 2	6			33II6	133	234	156	203	253	149	103.3	184.8	298.8	119	251	111.3	213	303	M. brunneum	MLG19
33	Mollis / Riet	Grassland	33-III	Plate 1	1	96		33III1	131	231	135	197	242	142	125.8	184.5	292	114.3	239.6	106.2	207.7	304	M. robertsii	MLG2
33	Mollis / Riet	Grassland	33-III	Plate 1	2			33III2	131	231	135	197	242	142	125.8	184.6	292.4	114.3	240	106.1	207.7	303.6	M. robertsii	MLG2
33	Mollis / Riet	Grassland	33-III	Plate 1	3			33III3	133	234	156	203	253	149	103.4	184.7	298.8	119	251	111.3	213	303	M. brunneum	MLG19
33	Mollis / Riet	Grassland	33-III	Plate 2	4		116	33III4	131	231	135	197	242	142	125.7	184.7	292.4	114.3	240	106.2	207.7	303.7	M. robertsii	MLG2
33	Mollis / Riet	Grassland	33-III	Plate 2	5			33III5	131	231	135	197	242	142	125.8	184.6	292.4	114.3	240	106.2	207.7	303.7	M. robertsii	MLG2
33	Mollis / Riet	Grassland	33-III	Plate 2	6			33III6	131	231	135	197	242	142	125.7	184.6	292.4	114.3	240	106.2	207.7	303.7	M. robertsii	MLG2
35	Le Cerneux-Péquignot	Grassland	35-I	Plate 1	1	97		35I1	131	239	141	201	251	142	105.9	190.9	292	119	239.9	119.8	211	298.3	M. brunneum	MLG9
35	Le Cerneux-Péquignot	Grassland	35-I	Plate 1	2			35I2	129	239	141	201	251	142	105.8	190.8	292.4	119	239.9	119.8	211	298.3	M. brunneum	MLG15
35	Le Cerneux-Péquignot	Grassland	35-I	Plate 1	3			35I3	129	239	141	201	251	142	105.9	190.9	292	119	239.9	119.8	211	298.3	M. brunneum	MLG15
35	Le Cerneux-Péquignot	Grassland	35-I	Plate 2	4		95	35I4	131	239	141	201	251	142	106	190.8	292	119	239.9	119.9	211	298.3	M. brunneum	MLG9
35	Le Cerneux-Péquignot	Grassland	35-I	Plate 2	5			35I5	129	239	141	201	251	142	105.9	190.8	292.4	119	240	119.9	211	298.3	M. brunneum	MLG15
35	Le Cerneux-Péquignot	Grassland	35-I	Plate 2	6			35I6	133	234	156	201	251	142	103	185	299	119	251.2	111.1	213	303	M. brunneum	MLG17
35	Le Cerneux-Péquignot	Grassland	35-II	Plate 1	1	98		35II1	131	239	141	197	245	173	105.9	190.8	292	119	239.9	119.9	211	298.3	M. brunneum	MLG8
35	Le Cerneux-Péquignot	Grassland	35-II	Plate 1	2			35II2	129	239	141	197	245	173	105.9	190.9	292.4	119	239.9	119.9	211	298.3	M. brunneum	MLG14
35	Le Cerneux-Péquignot	Grassland	35-II	Plate 1	3			35II3	133	234	156	201	251	142	103	185	299	119	251.2	111.1	213	303	M. brunneum	MLG17
35	Le Cerneux-Péquignot	Grassland	35-II	Plate 2	4		94	35II4	129	239	141	197	245	173	105.9	190.8	292	119	239.9	120	211	298.3	M. brunneum	MLG14
35	Le Cerneux-Péquignot	Grassland	35-II	Plate 2	5			35II5	131	239	141	201	251	142	106	190.9	292.4	119	239.9	119.8	211	298.3	M. brunneum	MLG9
35	Le Cerneux-Péquignot	Grassland	35-II	Plate 2	6			35II6	129	239	141	197	245	173	106	190.9	292	119	239.9	119.9	211	298.3	M. brunneum	MLG14
35	Le Cerneux-Péquignot	Grassland	35-III	Plate 1	1	134		35III1	129	239	141	197	245	173	105.9	190.9	292.4	119	239.9	119.8	211	298.3	M. brunneum	MLG14
35	Le Cerneux-Péquignot	Grassland	35-III	Plate 1	2			35III2	131	239	141	197	245	173	106	190.9	292	119	239.9	119.8	211	298.3	M. brunneum	MLG8
35	Le Cerneux-Péquignot	Grassland	35-III	Plate 1	3			35III3	131	239	141	197	245	173	105.9	190.8	292	119	239.9	119.9	211	298.3	M. brunneum	MLG8
35	Le Cerneux-Péquignot	Grassland	35-III	Plate 2	4		176	35III4	131	239	141	197	245	173	105.9	190.9	292	119	239.9	119.9	211	298.3	M. brunneum	MLG8
35	Le Cerneux-Péquignot	Grassland	35-III	Plate 2	5			35III5	129	239	141	197	245	173	105.9	190.9	292.4	119	239.9	119.9	211	298.3	M. brunneum	MLG14
35	Le Cerneux-Péquignot	Grassland	35-III	Plate 2	6			35III6	129	239	141	197	245	173	105.9	190.9	292	119	239.9	119.9	211	298.3	M. brunneum	MLG14
37	Ependes	Grassland	37-I	Plate 1	1	39		37I1	133	234	156	203	253	149	103.3	184.8	298.7	119	251	111.3	213	302.5	M. brunneum	MLG19
37	Ependes	Grassland	37-I	Plate 1	2			37I2	133	234	156	203	253	149	103.4	184.8	298.7	119	251.2	111.3	213	303	M. brunneum	MLG19
37	Ependes	Grassland	37-I	Plate 1	3			37I3	129	239	141	201	251	142	105.6	190.7	292	119	239.9	120.1	211	298.4	M. brunneum	MLG15
37	Ependes	Grassland	37-I	Plate 2	4		40	37I4	133	234	156	203	253	149	103.3	184.7	299	119	251	111.3	213	303	M. brunneum	MLG19
37	Ependes	Grassland	37-I	Plate 2	5			37I5	133	234	156	203	253	149	103.3	184.7	298.8	119	251	111.2	213	303	M. brunneum	MLG19
37	Ependes	Grassland	37-I	Plate 2	6			37I6	133	234	156	203	253	149	103.4	184.8	298.7	119	251	111.2	213	303	M. brunneum	MLG19
37	Ependes	Grassland	37-II	Plate 1	1	84		37II1	133	234	156	203	253	149	103.3	184.7	298.7	119	251	111.2	213	303	M. brunneum	MLG19
37	Ependes	Grassland	37-II	Plate 1	2			37II2	133	234	156	203	253	149	103.3	184.6	298.7	119	251.2	111.3	213	303	M. brunneum	MLG19
37	Ependes	Grassland	37-II	Plate 1	3			37II3	133	234	156	203	253	149	103.3	184.7	298.6	119	251	111.2	213	303	M. brunneum	MLG19
37	Ependes	Grassland	37-II	Plate 2	4		53	37II4	133	234	156	203	253	149	103.3	184.8	298.7	119	251.2	111.3	213	303	M. brunneum	MLG19
37	Ependes	Grassland	37-II	Plate 2	5			37II5	133	234	156	203	253	149	103.3	184.8	298.7	119	251	111.3	213	303	M. brunneum	MLG19
37	Ependes	Grassland	37-II	Plate 2	6			37II6	133	234	156	203	253	149	103.3	184.8	298.7	119	251.2	111.2	213	303	M. brunneum	MLG19
37	Ependes	Grassland	37-III	Plate 1	1	60		37III1	133	234	156	203	253	149	103.2	184.8	298.8	119	251.1	111.2	213	303	M. brunneum	MLG19
37	Ependes	Grassland	37-III	Plate 1	2			37III2	133	234	156	203	253	149	103.3	184.8	298.7	119	251.2	111.2	213	303	M. brunneum	MLG19
37	Ependes	Grassland	37-III	Plate 1	3			37III3	133	234	156	203	253	149	103.4	184.7	298.7	119	251.2	111.2	213	303	M. brunneum	MLG19
37	Ependes	Grassland	37-III	Plate 2	4		56	37III4	133	234	156	203	253	149	103.3	184.8	298.7	119	251	111.2	213	303	M. brunneum	MLG19
37	Ependes	Grassland	37-III	Plate 2	5			37III5	133	234	156	203	253	149	103.3	184.7	298.7	119	251.2	111.2	213	303	M. brunneum	MLG19
37	Ependes	Grassland	37-III	Plate 2	6			37III6	133	234	156	203	253	149	103.4	184.8	298.8	119	251	111	213	303	M. brunneum	MLG19
41	Kyburg-Buchegg	Grassland	41-I	Plate 1	1	92		41I1	129	239	141	201	251	142	105.7	190.7	292	119	240	120.2	211	298.4	M. brunneum	MLG15
41	Kyburg-Buchegg	Grassland	41-I	Plate 1	2			41I2	129	239	141	201	251	142	105.5	190.6	292	119	239.9	120.1	211	298.4	M. brunneum	MLG15
41	Kyburg-Buchegg	Grassland	41-I	Plate 1	3			41I3	129	239	141	201	251	142	105.6	190.7	292	119	240	120.1	211	298.4	M. brunneum	MLG15
41	Kyburg-Buchegg	Grassland	41-I	Plate 2	4		70	41I4	129	239	141	201	251	142	105.6	190.6	292	119	240	120.1	211	298.4	M. brunneum	MLG15
41	Kyburg-Buchegg	Grassland	41-I	Plate 2	5			41I5	131	231	135	197	242	142	125.8	184.6	292	114.3	240	106	207.7	303.7	M. robertsii	MLG2
41	Kyburg-Buchegg	Grassland	41-I	Plate 2	6			41I6	129	239	141	201	251	142	105.6	190.6	292	119	239.9	120.1	211	298.4	M. brunneum	MLG15
41	Kyburg-Buchegg	Grassland	41-II	Plate 1	1	78		41II1	131	231	135	197	242	142	125.8	184.5	292	114.3	240	106	207.7	303.7	M. robertsii	MLG2
41	Kyburg-Buchegg	Grassland	41-II	Plate 1	2			41II2	131	231	135	197	242	142	125.8	184.6	292	114.3	240	106	207.7	303.7	M. robertsii	MLG2
41	Kyburg-Buchegg	Grassland	41-II	Plate 1	3			41II3	129	239	141	201	251	142	105.6	190.6	292	119	239.9	120.1	211	298.4	M. brunneum	MLG15
41	Kyburg-Buchegg	Grassland	41-II	Plate 2	4		82	41II4	131	231	135	197	242	142	125.8	184.7	292	114.2	240	106	207.7	303.7	M. robertsii	MLG2
41	Kyburg-Buchegg	Grassland	41-II	Plate 2	5			41II5	131	231	135	197	242	142	125.8	184.6	292	114.3	240	106	207.7	303.7	M. robertsii	MLG2
41	Kyburg-Buchegg	Grassland	41-II	Plate 2	6			41II6	129	239	141	201	251	142	105.6	190.6	292	119	239.9	120	211	298.4	M. brunneum	MLG15
41	Kyburg-Buchegg	Grassland	41-III	Plate 1	1	87		41III1	129	239	141	201	251	142	105.6	190.6	292	119	239.9	120	211	298.4	M. brunneum	MLG15
41	Kyburg-Buchegg	Grassland	41-III	Plate 1	2			41III2	131	231	135	197	242	142	125.8	184.7	292	114.2	240	106.2	207.7	303.7	M. robertsii	MLG2
41	Kyburg-Buchegg	Grassland	41-III	Plate 1	3			41III3	131	231	135	197	242	142	125.8	184.5	292	114.3	240	106.2	207.7	303.7	M. robertsii	MLG2
41	Kyburg-Buchegg	Grassland	41-III	Plate 2	4		89	41III4	131	231	135	197	242	142	125.8	184.7	292	114.3	240	106.2	207.7	303.7	M. robertsii	MLG2
41	Kyburg-Buchegg	Grassland	41-III	Plate 2	5			41III5	129	239	141	201	251	142	105.6	190.7	292	119	239.9	120.1	211	298.3	M. brunneum	MLG15
41	Kyburg-Buchegg	Grassland	41-III	Plate 2	6			41III6	131	231	135	197	242	142	125.8	184.7	292	114.3	240	106.2	207.7	303.6	M. robertsii	MLG2
45	Alpthal / Erlentobel	Forest	45-I	Plate 1	1	86		45I1	131	246	155	203	253	150	116.9	185	292	119	239.5	116	216	292.5	M. brunneum	MLG6
45	Alpthal / Erlentobel	Forest	45-I	Plate 1	2			45I2	131	246	155	197	245	173	116.8	185	292	119	240	116	216	293	M. brunneum	MLG4
45	Alpthal / Erlentobel	Forest	45-I	Plate 1	3			45I3	131	246	155	197	245	173	116.8	185	292	119	239.5	116	216	293	M. brunneum	MLG4
45	Alpthal / Erlentobel	Forest	45-I	Plate 2	4		98	45I4	131	246	155	197	245	173	116.8	185	292	119	239.5	116	216	292.5	M. brunneum	MLG4
45	Alpthal / Erlentobel	Forest	45-I	Plate 2	5			45I5	131	246	155	197	245	173	116.9	185	292	119	239.6	116	216	292.5	M. brunneum	MLG4
45	Alpthal / Erlentobel	Forest	45-I	Plate 2	6			45I6	131	246	155	197	245	173	116.8	185	292	119	239.6	116	216	292.5	M. brunneum	MLG4
45	Alpthal / Erlentobel	Forest	45-II	Plate 1	1	6		45II1	131	246	155	197	245	173	116.8	185	292	119	239.6	116	216	293	M. brunneum	MLG4
45	Alpthal / Erlentobel	Forest	45-II	Plate 1	2			45II2	131	246	155	197	245	173	116.9	185	292	119	240	116	216	293	M. brunneum	MLG4
45	Alpthal / Erlentobel	Forest	45-II	Plate 1	3			45II3	131	246	155	197	245	173	116.7	184.9	292	119	240	116	216	293	M. brunneum	MLG4
45	Alpthal / Erlentobel	Forest	45-II	Plate 2	4		13	45II4	131	246	155	201	251	142	116.9	185	292	119	240	116	216	293	M. brunneum	MLG5
45	Alpthal / Erlentobel	Forest	45-II	Plate 2	5			45II5	131	246	155	197	245	173	116.8	184.9	292	119	240	116	216	293	M. brunneum	MLG4
45	Alpthal / Erlentobel	Forest	45-II	Plate 2	6			45II6	131	246	155	197	245	173	116.8	184.9	292	119	239.5	116	216	293	M. brunneum	MLG4
45	Alpthal / Erlentobel	Forest	45-III	Plate 1	1	5		45III1	131	246	155	197	245	173	117	185	292	119	240	116	216	293	M. brunneum	MLG4
45	Alpthal / Erlentobel	Forest	45-III	Plate 1	2			45III2	131	246	155	197	245	173	116.8	184.9	292	119	239.5	116	216	293	M. brunneum	MLG4
45	Alpthal / Erlentobel	Forest	45-III	Plate 1	3			45III3	131	246	155	197	245	173	116.6	184.7	292	119	240	116	216	292.5	M. brunneum	MLG4
45	Alpthal / Erlentobel	Forest	45-III	Plate 2	4		7	45III4	131	246	155	197	245	173	116.6	184.8	292	119	240	116	216	292.5	M. brunneum	MLG4
45	Alpthal / Erlentobel	Forest	45-III	Plate 2	5			45III5	131	246	155	197	245	173	116.5	184.7	292	119	240	116	216	292.5	M. brunneum	MLG4
45	Alpthal / Erlentobel	Forest	45-III	Plate 2	6			45III6	131	246	155	197	245	173	116.6	184.7	292	119	240	116	216	292.5	M. brunneum	MLG4
46	Vallon	Arable land	46-I	Plate 1/Plate 2	-	0	0	-	-	-	-	-	-	-	-	-	-	-	-	-	-	-	-	-
46	Vallon	Arable land	46-II	Plate 1	1	0		46II1	131	231	135	197	242	142	126.2	184.9	292.4	114.4	239.7	106.3	207.7	303.8	M. robertsii	MLG2
46	Vallon	Arable land	46-II	Plate 1	2			46II2	131	231	135	197	242	142	126	184.8	292.2	114.4	240	106	207.7	303.8	M. robertsii	MLG2
46	Vallon	Arable land	46-II	Plate 1	3			46II3	129	239	141	201	251	142	105.9	190.8	292	119	240	120.3	211	298	M. brunneum	MLG15
46	Vallon	Arable land	46-II	Plate 2	5		0	46II5	131	231	135	197	242	142	126.2	184.9	292.4	114.4	239.6	106.3	207.7	303.8	M. robertsii	MLG2
46	Vallon	Arable land	46-II	Plate 2	6			46II6	129	239	141	201	251	142	105.9	190.8	292	119	240.1	120.2	211	298	M. brunneum	MLG15
46	Vallon	Arable land	46-III	Plate 1	1	3		46III1	129	239	141	201	251	142	105.8	190.8	292	119	240.1	120.2	211	298	M. brunneum	MLG15
46	Vallon	Arable land	46-III	Plate 1	2			46III2	133	234	156	203	253	149	103	185	299	119	251.2	111.3	213	303	M. brunneum	MLG19
46	Vallon	Arable land	46-III	Plate 1	3			46III3	129	239	141	201	251	142	105.8	190.9	292	119	240	120.2	211	298.4	M. brunneum	MLG15
46	Vallon	Arable land	46-III	Plate 2	4		1	46III4	131	231	135	197	242	142	126.2	184.9	292	114.4	239.6	106.2	207.7	303.7	M. robertsii	MLG2
46	Vallon	Arable land	46-III	Plate 2	5			46III5	131	231	135	197	242	142	126.2	184.9	292	114.3	239.6	106.3	207.7	303.7	M. robertsii	MLG2
46	Vallon	Arable land	46-III	Plate 2	6			46III6	129	239	141	201	251	142	105.9	190.9	292	119	239.9	120.2	211	298.4	M. brunneum	MLG15
47	Davos / Seehornwald	Forest	47-I	Plate 1	-	0	0	-	-	-	-	-	-	-	-	-	-	-	-	-	-	-	-	-
47	Davos / Seehornwald	Forest	47-II	Plate 1	-	0	0	-	-	-	-	-	-	-	-	-	-	-	-	-	-	-	-	-
47	Davos / Seehornwald	Forest	47-III	Plate 1	-	0	0	-	-	-	-	-	-	-	-	-	-	-	-	-	-	-	-	-
49	Unterschächen / Breiten	Grassland	49-I	Plate 1	1	52		49I1	129	239	141	201	251	142	105.6	190.6	292	119	239.9	120.1	211	298.3	M. brunneum	MLG15
49	Unterschächen / Breiten	Grassland	49-I	Plate 1	2			49I2	133	234	156	203	253	149	103.4	184.6	298.7	119	251.2	111	213	303	M. brunneum	MLG19
49	Unterschächen / Breiten	Grassland	49-I	Plate 1	3			49I3	133	234	156	203	253	149	103.3	184.6	298.7	119	251	111.2	213	303	M. brunneum	MLG19
49	Unterschächen / Breiten	Grassland	49-I	Plate 2	4		40	49I4	133	234	156	203	253	149	103.4	184.7	298.7	119	251	111.1	213	303	M. brunneum	MLG19
49	Unterschächen / Breiten	Grassland	49-I	Plate 2	5			49I5	129	239	141	201	251	142	105.5	190.5	292	119	239.9	120.1	211	298.4	M. brunneum	MLG15
49	Unterschächen / Breiten	Grassland	49-I	Plate 2	6			49I6	129	239	141	201	251	142	105.6	190.6	292	119	239.8	120.1	211	298.4	M. brunneum	MLG15
49	Unterschächen / Breiten	Grassland	49-II	Plate 1	1	52		49II1	129	239	141	201	251	142	105.6	190.6	292	119	240	120.1	211	298.4	M. brunneum	MLG15
49	Unterschächen / Breiten	Grassland	49-II	Plate 1	2			49II2	129	239	141	201	251	142	105.6	190.7	292	119	239.9	120.1	211	298.3	M. brunneum	MLG15
49	Unterschächen / Breiten	Grassland	49-II	Plate 1	3			49II3	129	239	141	201	251	142	105.5	190.6	292	119	239.9	120.1	211	298.4	M. brunneum	MLG15
49	Unterschächen / Breiten	Grassland	49-II	Plate 2	4		67	49II4	129	239	141	201	251	142	105.6	190.7	292	119	239.9	120.1	211	298.4	M. brunneum	MLG15
49	Unterschächen / Breiten	Grassland	49-II	Plate 2	5			49II5	129	239	141	201	251	142	105.6	190.7	292	119	239.9	120.1	211	298.4	M. brunneum	MLG15
49	Unterschächen / Breiten	Grassland	49-II	Plate 2	6			49II6	133	234	156	203	253	149	103.3	184.8	298.7	119	251	111	213	303	M. brunneum	MLG19
49	Unterschächen / Breiten	Grassland	49-III	Plate 1	1	69		49III1	129	239	141	201	251	142	105.6	190.7	292	119	239.9	120.1	211	298.4	M. brunneum	MLG15
49	Unterschächen / Breiten	Grassland	49-III	Plate 1	2			49III2	129	239	141	201	251	142	105.6	190.6	292	119	239.9	120.1	211	298.4	M. brunneum	MLG15
49	Unterschächen / Breiten	Grassland	49-III	Plate 1	3			49III3	133	234	156	203	253	149	103.4	184.7	298.7	119	251	111	213	303	M. brunneum	MLG19
49	Unterschächen / Breiten	Grassland	49-III	Plate 2	4		85	49III4	133	234	156	203	253	149	103.4	184.7	298.8	119	251.2	111	213	303	M. brunneum	MLG19
49	Unterschächen / Breiten	Grassland	49-III	Plate 2	5			49III5	133	234	156	203	253	149	103.3	184.6	298.7	119	251	111	213	303	M. brunneum	MLG19
49	Unterschächen / Breiten	Grassland	49-III	Plate 2	6			49III6	129	239	141	201	251	142	105.6	190.6	292	119	239.9	120.1	211	298.4	M. brunneum	MLG15
54	Zuzwil	Arable land	54-I	Plate 1	1	15		54I1	129	216	135	197	242	142	129.1	184.9	292.4	114.4	240	111	205.9	314.6	M. robertsii	MLG13
54	Zuzwil	Arable land	54-I	Plate 1	2			54I2	129	216	135	197	242	142	129.1	184.9	292.4	114.4	240	111	205.9	314.6	M. robertsii	MLG13
54	Zuzwil	Arable land	54-I	Plate 1	3			54I3	129	239	141	201	251	142	105.9	190.8	292	119	239.9	120.2	211	298.4	M. brunneum	MLG15
54	Zuzwil	Arable land	54-I	Plate 2	4		14	54I4	166	218	135	199	244	144	128.3	184.9	292.4	114.3	239.5	106.2	208	304.6	M. robertsii	MLG1
54	Zuzwil	Arable land	54-I	Plate 2	5			54I5	129	216	135	197	242	142	129.2	184.9	292.4	114.4	240	111	205.9	314.6	M. robertsii	MLG13
54	Zuzwil	Arable land	54-I	Plate 2	6			54I6	129	216	135	197	242	142	128.9	184.8	291.9	114.4	240	111	206	314.6	M. robertsii	MLG13
54	Zuzwil	Arable land	54-II	Plate 1	1	30		54II1	129	216	135	197	242	142	129.1	184.9	292.4	114.4	240	111	205.9	314.6	M. robertsii	MLG13
54	Zuzwil	Arable land	54-II	Plate 1	2			54II2	129	216	135	197	242	142	129.1	184.9	292	114.3	240	111	205.9	314.6	M. robertsii	MLG13
54	Zuzwil	Arable land	54-II	Plate 1	3			54II3	129	216	135	197	242	142	129.1	184.8	292.3	114.3	240	111	205.9	314.6	M. robertsii	MLG13
54	Zuzwil	Arable land	54-II	Plate 2	4		49	54II4	129	216	135	197	242	142	129.1	184.9	292.4	114.4	240	111	205.9	314.6	M. robertsii	MLG13
54	Zuzwil	Arable land	54-II	Plate 2	5			-	-	-	-	-	-	-	-	-	-	-	-	-	-	-	-	-
54	Zuzwil	Arable land	54-II	Plate 2	6			54II6	133	247	158	203	257	149	103	185	298.5	119	251	111.3	213	292.5	M. brunneum	MLG20
54	Zuzwil	Arable land	54-III	Plate 1	1	6		54III1	133	247	158	203	257	149	103	185	298.5	119	251	111.2	213	292.5	M. brunneum	MLG20
54	Zuzwil	Arable land	54-III	Plate 1	2			54III2	129	216	135	197	242	142	129.1	184.9	292	114	240	111	205.9	314.5	M. robertsii	MLG13
54	Zuzwil	Arable land	54-III	Plate 1	3			54III3	129	216	135	197	242	142	129	184.8	292.3	114.4	240	111	205.9	314.6	M. robertsii	MLG13
54	Zuzwil	Arable land	54-III	Plate 2	4		8	54III4	133	247	158	203	257	149	103	185	298.5	119	251	111.3	213	292.5	M. brunneum	MLG20
54	Zuzwil	Arable land	54-III	Plate 2	5			54III5	129	216	135	197	242	142	129.1	184.8	292.4	114	240	111	205.9	314.6	M. robertsii	MLG13
54	Zuzwil	Arable land	54-III	Plate 2	6			54III6	129	216	135	197	242	142	129.2	184.9	292.4	114.4	240	111	205.9	314.6	M. robertsii	MLG13
62	Bettlach / Bettlachstock	Forest	62-I	Plate 1	-	0	0	-	-	-	-	-	-	-	-	-	-	-	-	-	-	-	-	-
62	Bettlach / Bettlachstock	Forest	62-II	Plate 1	-	0	0	-	-	-	-	-	-	-	-	-	-	-	-	-	-	-	-	-
62	Bettlach / Bettlachstock	Forest	62-III	Plate 1	-	0	0	-	-	-	-	-	-	-	-	-	-	-	-	-	-	-	-	-
63	Oensingen	Arable land	63-I	Plate 1	-	0	0	-	-	-	-	-	-	-	-	-	-	-	-	-	-	-	-	-
63	Oensingen	Arable land	63-II	Plate 1	-	0	0	-	-	-	-	-	-	-	-	-	-	-	-	-	-	-	-	-
63	Oensingen	Arable land	63-III	Plate 1	-	0	0	-	-	-	-	-	-	-	-	-	-	-	-	-	-	-	-	-
68	Etoy	Arable land	68-I	Plate 1	1	1		68I1	129	218	135	197	242	142	129.1	184.9	292.3	114	240	111	205.9	304.6	M. robertsii	MLG12
68	Etoy	Arable land	68-I	Plate 1	2			68I2	129	216	135	197	242	142	129	184.9	292	114.3	240	111	205.9	314.5	M. robertsii	MLG13
68	Etoy	Arable land	68-I	Plate 1	3			68I3	129	218	135	197	242	142	129	184.8	292	114.4	240	111	205.9	304.6	M. robertsii	MLG12
68	Etoy	Arable land	68-I	Plate 2	-		0	-	-	-	-	-	-	-	-	-	-	-	-	-	-	-	-	-
68	Etoy	Arable land	68-II	Plate 1/Plate 2	-	0	0	-	-	-	-	-	-	-	-	-	-	-	-	-	-	-	-	-
68	Etoy	Arable land	68-III	Plate 1	1	1		68III1	129	218	135	197	242	142	129	184.8	292.4	114.3	240	111	205.9	304.6	M. robertsii	MLG12
68	Etoy	Arable land	68-III	Plate 1	2				-	-	-	-	-	-	-	-	-	-	-	-	-	-	-	-
68	Etoy	Arable land	68-III	Plate 2	4		1	68III2	129	218	135	197	242	142	129	184.9	292.3	114.3	240	111	205.9	304.6	M. robertsii	MLG12
69	Attalens / Rombuet	Grassland	69-I	Plate 1	1	130		69I1	129	216	135	197	242	142	128.7	184.6	292	114.3	240	111	206	314.5	M. robertsii	MLG13
69	Attalens / Rombuet	Grassland	69-I	Plate 1	2			69I2	129	216	135	197	242	142	128.7	184.7	292	114.3	240	111	206	315	M. robertsii	MLG13
69	Attalens / Rombuet	Grassland	69-I	Plate 1	3			69I3	129	216	135	197	242	142	128.6	184.5	292	114.3	240	111	206	314.6	M. robertsii	MLG13
69	Attalens / Rombuet	Grassland	69-I	Plate 2	4		166	69I4	129	216	135	197	242	142	128.7	184.6	292	114.3	240	111	206	314.6	M. robertsii	MLG13
69	Attalens / Rombuet	Grassland	69-I	Plate 2	5			69I5	129	216	135	197	242	142	128.7	184.6	292	114	240	111	206	314.5	M. robertsii	MLG13
69	Attalens / Rombuet	Grassland	69-I	Plate 2	6			-	-	-	-	-	-	-	-	-	-	-	-	-	-	-	-	-
69	Attalens / Rombuet	Grassland	69-II	Plate 1	1	91		69II1	133	234	156	203	253	149	103.3	184.7	298.7	119	251.2	111	213	303	M. brunneum	MLG19
69	Attalens / Rombuet	Grassland	69-II	Plate 1	2			69II2	133	234	156	203	253	149	103.3	184.5	298.7	119	251	111	213	303	M. brunneum	MLG19
69	Attalens / Rombuet	Grassland	69-II	Plate 1	3			69II3	129	239	141	201	251	142	105.5	190.5	292	119	240	119.9	211	298.3	M. brunneum	MLG15
69	Attalens / Rombuet	Grassland	69-II	Plate 2	4		122	69II4	133	234	156	203	253	149	103.3	184.8	298.7	119	251.2	111	213	303	M. brunneum	MLG19
69	Attalens / Rombuet	Grassland	69-II	Plate 2	5			69II5	133	234	156	203	253	149	103.4	184.7	298.7	119	251	111	213	303	M. brunneum	MLG19
69	Attalens / Rombuet	Grassland	69-II	Plate 2	6			69II6	133	234	156	203	253	149	103.3	184.7	298.7	119	251	111	213	303	M. brunneum	MLG19
69	Attalens / Rombuet	Grassland	69-III	Plate 1/Plate 2	-	0	0	-	-	-	-	-	-	-	-	-	-	-	-	-	-	-	-	-
70	Disentis	Grassland	70-I	Plate 1	1	82		70I1	129	239	141	201	251	142	105.5	190.6	292	119	240	120.1	211	298.4	M. brunneum	MLG15
70	Disentis	Grassland	70-I	Plate 1	2			70I2	131	216	137	0	233	134	114.4	200.4	274.5	105.2	239.5	0	209	284.5	M. guizhouense	MLG7
70	Disentis	Grassland	70-I	Plate 1	3			70I3	129	239	141	201	251	142	105.6	190.6	292	119	240	120	211	298.3	M. brunneum	MLG15
70	Disentis	Grassland	70-I	Plate 2	4		80	70I4	131	216	137	0	233	134	114.4	200.3	275	105.2	240	0	209	285	M. guizhouense	MLG7
70	Disentis	Grassland	70-I	Plate 2	5			70I5	129	239	141	201	251	142	106	190.6	292	119	240	120.1	211	298.4	M. brunneum	MLG15
70	Disentis	Grassland	70-I	Plate 2	6			70I6	129	239	141	201	251	142	105.6	190.7	292	119	240	120.1	211	298.4	M. brunneum	MLG15
70	Disentis	Grassland	70-II	Plate 1	1	178		70II1	131	216	137	0	233	134	114	200.4	274.5	105.2	240	0	209	285	M. guizhouense	MLG7
70	Disentis	Grassland	70-II	Plate 1	2			70II2	129	239	141	201	251	142	105.6	190.7	292	119	240	120.1	211	298.3	M. brunneum	MLG15
70	Disentis	Grassland	70-II	Plate 1	3			70II3	129	239	141	201	251	142	105.6	190.6	292	119	240	120.1	211	298.4	M. brunneum	MLG15
70	Disentis	Grassland	70-II	Plate 2	4		216	70II4	129	239	141	201	251	142	105.5	190.6	292	119	240	120	211	298.3	M. brunneum	MLG15
70	Disentis	Grassland	70-II	Plate 2	5			70II5	129	239	141	201	251	142	105.6	190.6	292	119	240	120	211	298.4	M. brunneum	MLG15
70	Disentis	Grassland	70-II	Plate 2	6			70II6	131	216	137	0	233	134	114.4	200.3	274.5	105.1	240	0	209	285	M. guizhouense	MLG7
70	Disentis	Grassland	70-III	Plate 1	1	71		70III1	129	239	141	201	251	142	105.5	190.6	292	119	239.9	120	211	298.4	M. brunneum	MLG15
70	Disentis	Grassland	70-III	Plate 1	2			70III2	129	239	141	201	251	142	106	190.5	292	119	239.9	120	211	298.4	M. brunneum	MLG15
70	Disentis	Grassland	70-III	Plate 1	3			70III3	131	216	137	0	233	134	114	200.4	275	105.2	239.5	0	208.9	285	M. guizhouense	MLG7
70	Disentis	Grassland	70-III	Plate 2	4		88	70III4	131	216	137	0	233	134	114	200.4	275	105.2	239.6	0	209	285	M. guizhouense	MLG7
70	Disentis	Grassland	70-III	Plate 2	5			70III5	129	239	141	201	251	142	105.5	190.6	292	119	239.9	120	211	298.4	M. brunneum	MLG15
70	Disentis	Grassland	70-III	Plate 2	6			70III6	129	239	141	201	251	142	105.6	190.7	292	119	239.9	120.1	211	298.4	M. brunneum	MLG15
73	Alvaneu	Forest	73-I	Plate 1	-	0	0	-	-	-	-	-	-	-	-	-	-	-	-	-	-	-	-	-
73	Alvaneu	Forest	73-II	Plate 1	-	0	0	-	-	-	-	-	-	-	-	-	-	-	-	-	-	-	-	-
73	Alvaneu	Forest	73-III	Plate 1	-	0	0	-	-	-	-	-	-	-	-	-	-	-	-	-	-	-	-	-
77	Paspels	Arable land	77-I	Plate 1	1	26		77I1	133	247	158	203	257	149	103	184.9	298.5	119	251.2	111.2	213	292.6	M. brunneum	MLG20
77	Paspels	Arable land	77-I	Plate 1	2			77I2	133	247	158	203	257	149	103	185	298.5	119	251.2	111.2	213	292.6	M. brunneum	MLG20
77	Paspels	Arable land	77-I	Plate 1	3			77I3	129	239	141	201	251	142	105.9	190.9	292	119	239.9	120.1	211	298.4	M. brunneum	MLG15
77	Paspels	Arable land	77-I	Plate 2	4		20	77I4	129	216	135	197	242	142	129.1	184.9	292	114.3	240	111	205.9	314.6	M. robertsii	MLG13
77	Paspels	Arable land	77-I	Plate 2	5			77I5	129	216	135	197	242	142	129.1	184.8	292	114.4	240	111	205.9	314.5	M. robertsii	MLG13
77	Paspels	Arable land	77-I	Plate 2	6			77I6	129	216	135	197	242	142	129.1	184.9	292.4	114.3	240	111	205.9	314.6	M. robertsii	MLG13
77	Paspels	Arable land	77-II	Plate 1	1	63		77II1	129	239	141	201	251	142	105.8	190.8	292.4	119	239.9	120.1	211	298.4	M. brunneum	MLG15
77	Paspels	Arable land	77-II	Plate 1	2			77II2	129	216	135	197	242	142	129.1	184.9	292.4	114.3	240	111	205.9	314.6	M. robertsii	MLG13
77	Paspels	Arable land	77-II	Plate 1	3			77II3	129	239	141	201	251	142	105.9	190.9	291.5	119	239.9	120.1	211	298.4	M. brunneum	MLG15
77	Paspels	Arable land	77-II	Plate 2	4		15	77II4	129	239	141	201	251	142	105.9	190.9	292.4	119	239.9	120.1	211	298.4	M. brunneum	MLG15
77	Paspels	Arable land	77-II	Plate 2	5			77II5	129	239	141	201	251	142	105.9	190.8	291.5	119	239.9	120.1	211	298.4	M. brunneum	MLG15
77	Paspels	Arable land	77-II	Plate 2	6			77II6	129	239	141	201	251	142	105.9	190.9	292	119	239.9	120.1	211	298.3	M. brunneum	MLG15
77	Paspels	Arable land	77-III	Plate 1	1	11		77III1	129	216	135	197	242	142	129.1	184.9	292	114.3	240	111	205.9	314.5	M. robertsii	MLG13
77	Paspels	Arable land	77-III	Plate 1	2			77III2	129	239	141	201	251	142	106	190.8	292.4	119	240	120	211	298.4	M. brunneum	MLG15
77	Paspels	Arable land	77-III	Plate 1	3			77III3	129	239	141	201	251	142	105.8	190.8	292.4	119	240	120	211	298.4	M. brunneum	MLG15
77	Paspels	Arable land	77-III	Plate 2	4		14	77III4	129	216	135	197	242	142	129.1	184.8	292.3	114.3	240	111	205.9	314.5	M. robertsii	MLG13
77	Paspels	Arable land	77-III	Plate 2	5			77III5	133	246	174	203	257	149	103	184.9	299	119	251.2	111.2	213	292.5	M. brunneum	MLG16
77	Paspels	Arable land	77-III	Plate 2	6			77III6	129	216	135	197	242	142	129.1	184.9	292.4	114.3	240	111	205.9	314.5	M. robertsii	MLG13
87	Klarsreuti	Arable land	87-I	Plate 1	1	28		87I1	129	239	141	201	251	142	106	190.9	292.4	119	239.9	120.1	211	298.4	M. brunneum	MLG15
87	Klarsreuti	Arable land	87-I	Plate 1	2			87I2	133	234	156	203	253	149	103	185	299	119	251.2	111	213	303	M. brunneum	MLG19
87	Klarsreuti	Arable land	87-I	Plate 1	3			87I3	133	234	156	203	253	149	103	185	298.5	119	251.2	111	213	303	M. brunneum	MLG19
87	Klarsreuti	Arable land	87-I	Plate 2	4		37	87I4	133	234	156	203	253	149	103	184.9	299	119	251.2	111.2	213	303	M. brunneum	MLG19
87	Klarsreuti	Arable land	87-I	Plate 2	5			87I5	133	234	156	203	253	149	103	185	299	119	251.2	111	213	303	M. brunneum	MLG19
87	Klarsreuti	Arable land	87-I	Plate 2	6			87I6	133	234	156	203	253	149	103	185	299	119	251	111	213	303	M. brunneum	MLG19
87	Klarsreuti	Arable land	87-II	Plate 1	1	13		87II1	129	239	141	201	251	142	105.9	190.9	292	119	240	120	211	298.3	M. brunneum	MLG15
87	Klarsreuti	Arable land	87-II	Plate 1	2			87II2	133	234	156	203	253	149	103	185	299	119	251.2	111	213	303	M. brunneum	MLG19
87	Klarsreuti	Arable land	87-II	Plate 1	3			87II3	129	239	141	201	251	142	105.9	190.9	292.4	119	239.9	120.1	211	298.4	M. brunneum	MLG15
87	Klarsreuti	Arable land	87-II	Plate 2	4		10	87II4	133	234	156	203	253	149	103	185	299	119	251	111	213	303	M. brunneum	MLG19
87	Klarsreuti	-	87-II	Plate 2	5			-	-	-	-	-	-	-	-	-	-	-	-	-	-	-	-	-
87	Klarsreuti	Arable land	87-II	Plate 2	6			87II6	133	234	156	203	253	149	103	185	298.5	119	251.2	111	213	303	M. brunneum	MLG19
87	Klarsreuti	Arable land	87-III	Plate 1	1	11		87III1	133	234	156	203	253	149	103	184.9	299	119	251.2	111	213	303	M. brunneum	MLG19
87	Klarsreuti	Arable land	87-III	Plate 1	2			87III2	133	234	156	203	253	149	103	185	299	119	251.2	111	213	303	M. brunneum	MLG19
87	Klarsreuti	Arable land	87-III	Plate 1	3			87III3	129	239	141	201	251	142	105.9	190.9	292.4	119	239.8	120.1	211	298.4	M. brunneum	MLG15
87	Klarsreuti	Arable land	87-III	Plate 2	4		25	87III4	133	234	156	203	253	149	103	185	299	119	251.1	111	213	303	M. brunneum	MLG19
87	Klarsreuti	Arable land	87-III	Plate 2	5			87III5	133	234	156	203	253	149	103	185	298.5	119	251.2	111.2	213	303	M. brunneum	MLG19
87	Klarsreuti	Arable land	87-III	Plate 2	6			87III6	133	234	156	203	253	149	103	185	299	119	251.2	111	213	303	M. brunneum	MLG19
92	Novaggio / Cima Pianca	Forest	92-I	Plate 1	-	0	0	-	-	-	-	-	-	-	-	-	-	-	-	-	-	-	-	-
92	Novaggio / Cima Pianca	Forest	92-II	Plate 1	-	0	0	-	-	-	-	-	-	-	-	-	-	-	-	-	-	-	-	-
92	Novaggio / Cima Pianca	Forest	92-III	Plate 1	-	0	0	-	-	-	-	-	-	-	-	-	-	-	-	-	-	-	-	-
95	Coldrerio	Arable land	95-I	Plate 1	1	64		95I1	129	216	135	197	242	142	129.1	184.8	292	114.3	240	111	205.9	314.5	M. robertsii	MLG13
95	Coldrerio	Arable land	95-I	Plate 1	2			-	-	-	-	-	-	-	-	-	-	-	-	-	-	-	-	-
95	Coldrerio	Arable land	95-I	Plate 1	3			95I3	129	239	141	201	251	142	105.9	190.8	292.4	119	239.9	120.1	211	298.4	M. brunneum	MLG15
95	Coldrerio	Arable land	95-I	Plate 2	4		50	95I4	129	239	141	201	251	142	105.8	190.8	291.5	119	239.9	120.1	211	298.3	M. brunneum	MLG15
95	Coldrerio	Arable land	95-I	Plate 2	5			95I5	129	239	141	201	251	142	105.9	190.9	292	119	239.9	120.1	211	298.4	M. brunneum	MLG15
95	Coldrerio	Arable land	95-I	Plate 2	6			95I6	129	239	141	201	251	142	105.6	190.8	292	119	240	120.1	211	298.3	M. brunneum	MLG15
95	Coldrerio	Arable land	95-II	Plate 1	1	62		95II1	129	239	141	201	251	142	105.6	190.8	292	119	239.9	120	211	298.3	M. brunneum	MLG15
95	Coldrerio	Arable land	95-II	Plate 1	2			95II2	129	239	141	201	251	142	105.6	190.8	292	119	240	120	211	298.3	M. brunneum	MLG15
95	Coldrerio	Arable land	95-II	Plate 1	3			95II3	129	239	141	201	251	142	105.6	190.6	292	119	240	120.1	211	298.4	M. brunneum	MLG15
95	Coldrerio	Arable land	95-II	Plate 2	4		61	95II4	129	239	141	201	251	142	105.6	190.6	292	119	239.9	120.1	211	298.4	M. brunneum	MLG15
95	Coldrerio	Arable land	95-II	Plate 2	5			95II5	129	239	141	201	251	142	105.6	190.6	292	119	240	120.1	211	298.4	M. brunneum	MLG15
95	Coldrerio	Arable land	95-II	Plate 2	6			95II6	129	239	141	201	251	142	105.6	190.7	292	119	240	120	211	298.4	M. brunneum	MLG15
95	Coldrerio	Arable land	95-III	Plate 1	1	72		95III1	129	239	141	201	251	142	105.6	190.6	292	119	239.9	120	211	298.4	M. brunneum	MLG15
95	Coldrerio	Arable land	95-III	Plate 1	2			95III2	129	218	135	197	242	142	128.7	184.5	292.4	114.3	240	111	205.9	304.6	M. robertsii	MLG12
95	Coldrerio	Arable land	95-III	Plate 1	3			95III3	129	239	141	201	251	142	105.6	190.6	292	119	239.9	120.1	211	298.4	M. brunneum	MLG15
95	Coldrerio	Arable land	95-III	Plate 2	4		70	95III4	129	239	141	201	251	142	105.5	190.5	292	119	240	120.1	211	298.4	M. brunneum	MLG15
95	Coldrerio	Arable land	95-III	Plate 2	5			95III5	129	239	141	201	251	142	105.6	190.6	292	119	240	120.1	211	298.4	M. brunneum	MLG15
95	Coldrerio	Arable land	95-III	Plate 2	6			95III6	129	239	141	201	251	142	105.6	190.6	292	119	240	120	211	298.4	M. brunneum	MLG15
99	Visp / Albulawald	Forest	99-I	Plate 1	-	0	0	-	-	-	-	-	-	-	-	-	-	-	-	-	-	-	-	-
99	Visp / Albulawald	Forest	99-II	Plate 1	-	0	0	-	-	-	-	-	-	-	-	-	-	-	-	-	-	-	-	-
99	Visp / Albulawald	Forest	99-III	Plate 1	-	0	0	-	-	-	-	-	-	-	-	-	-	-	-	-	-	-	-	-
102	Vouvry	Arable land	102-I	Plate 1	1	1		102I1	133	247	158	203	257	149	103.4	184.7	298.7	119	251.2	111.2	213	292.5	M. brunneum	MLG20
102	Vouvry	Arable land	102-I	Plate 2	4		1	102I2	133	247	158	203	257	149	103.4	184.6	298.7	119	251.2	111.2	213	292.5	M. brunneum	MLG20
102	Vouvry	Arable land	102-II	Plate 1	1	4		102II1	129	239	141	201	251	142	105.6	190.7	292	119	239.9	120	211	298.4	M. brunneum	MLG15
102	Vouvry	Arable land	102-II	Plate 1	2			102II2	133	247	158	203	257	149	103.3	184.8	298.7	119	251.2	111.2	213	292.5	M. brunneum	MLG20
102	Vouvry	Arable land	102-II	Plate 1	3			102II3	129	239	141	201	251	142	105.6	190.6	292	119	239.8	120	211	298.3	M. brunneum	MLG15
102	Vouvry	Arable land	102-II	Plate 2	4		2	102II4	129	239	141	201	251	142	105.6	190.6	292	119	239.9	120	211	298.4	M. brunneum	MLG15
102	Vouvry	Arable land	102-II	Plate 2	5			102II5	129	239	141	201	251	142	105.6	190.6	292	119	239.9	120.2	211	298.4	M. brunneum	MLG15
102	Vouvry	Arable land	102-II	Plate 2	6			102II6	129	239	141	201	251	142	105.6	190.5	292	119	239.9	120.1	211	298.3	M. brunneum	MLG15
102	Vouvry	Arable land	102-III	Plate 1	1	1		102III1	133	247	158	203	257	149	103.3	184.6	298.7	119	251.2	111.2	213	292.6	M. brunneum	MLG20
102	Vouvry	Arable land	102-III	Plate 2	4		3	102III2	133	247	158	203	257	149	103.3	184.6	298.7	119	251.2	111.1	213	292.5	M. brunneum	MLG20
102	Vouvry	Arable land	102-III	Plate 2	5			102III3	129	216	135	197	242	142	128.6	184.6	292	114.3	240	111	206	314.6	M. robertsii	MLG13
102	Vouvry	Arable land	102-III	Plate 2	6			102III5	133	247	158	203	257	149	103.4	184.7	298.7	119	251.2	111.1	213	292.5	M. brunneum	MLG20
