# Supplementary material for: Land-Use Type Drives Soil Population Structures of the Entomopathogenic Fungal Genus Metarhizium
Source: Microorganisms. 2021 Jun 25;9(7):1380. doi: 10.3390/microorganisms9071380 (PMC8303860; doi:10.3390/microorganisms9071380)
Supplement: Supplementary file 1 [file microorganisms-09-01380-s001.zip › Supplementary_table_2.xlsx]

## Sheet: Metadata_NABO450_v3
Table S2. Site metadata information: description of environmental factors of each site.
Site Description				Environmental factors
				Climatic factors		Soil physical factors					Soil chemical factors					Soil biological factors
Site	Replica	Altitude	Land-use type	MAT	MAP	Clay	Silt	Sand	Soil skeleton	Bulk density	pH	Total Carbon	Organic Carbon	Total Nitrogen	C:N ratio (Organic carbon/Total nitrogen)	Basal respiration	DNA
1	I	537	Grassland	8	1437	35	33.75	31.25	2.6	1.07	6.1	4.33	4.33	0.47	9.21	1.59	67
1	II	537	Grassland	8	1437	35	33.75	31.25	2.6	1.07	6.1	4.37	4.37	0.47	9.3	1.49	66
1	III	537	Grassland	8	1437	35	33.75	31.25	2.6	1.07	6.2	4.28	4.28	0.47	9.11	1.53	71
6	I	1915	Grassland	-2.3	1700	24.5	49.875	25.625	0	0.72	3.9	5.66	5.66	0.48	11.79	1.36	63
6	II	1915	Grassland	-2.3	1700	24.5	49.875	25.625	0	0.72	3.9	5.7	5.7	0.48	11.88	1.41	45
6	III	1915	Grassland	-2.3	1700	24.5	49.875	25.625	0	0.72	3.9	5.59	5.59	0.47	11.89	1.36	85
7	I	581	Forest	9.7	962	27.75	34.75	37.5	4	1.07	6.6	3.01	2.88	0.24	12.01	1.19	27
7	II	581	Forest	9.7	962	27.75	34.75	37.5	4	1.07	6.8	3.25	3.12	0.25	12.49	1.47	42
7	III	581	Forest	9.7	962	27.75	34.75	37.5	4	1.07	6.6	3.94	3.81	0.31	12.3	1.34	33
8	I	695	Forest	8.4	1194	36	25	39	5.1	0.78	6.8	5.77	5.64	0.37	15.26	3.63	73
8	II	695	Forest	8.4	1194	36	25	39	5.1	0.78	6.8	5.48	5.35	0.37	14.47	3.46	54
8	III	695	Forest	8.4	1194	36	25	39	5.1	0.78	6.7	5.9	5.77	0.39	14.81	3.09	49
18	I	525	Forest	8.2	1202	18.75	51.5	29.75	0	0.77	3.4	5.09	5.09	0.29	17.55	0.95	35
18	II	525	Forest	8.2	1202	18.75	51.5	29.75	0	0.77	3.4	4.29	4.29	0.25	17.16	0.85	30
18	III	525	Forest	8.2	1202	18.75	51.5	29.75	0	0.77	3.5	4.29	4.29	0.25	17.16	0.78	37
25	I	545	Arable land	9.2	979	59	30	11	1	1.1	7.4	3.05	2.83	0.33	8.58	1.05	19
25	II	545	Arable land	9.2	979	59	30	11	1	1.1	7.4	3.07	2.85	0.33	8.64	1.07	20
25	III	545	Arable land	9.2	979	59	30	11	1	1.1	7.3	3.17	2.95	0.33	8.94	1.04	26
27	I	505	Forest	10.4	1002	23.5	50.5	26	1	1.07	4.3	2.73	2.73	0.2	13.65	0.86	42
27	II	505	Forest	10.4	1002	23.5	50.5	26	1	1.07	4.2	2.61	2.61	0.19	13.74	0.86	33
27	III	505	Forest	10.4	1002	23.5	50.5	26	1	1.07	4.3	2.69	2.69	0.19	14.16	0.98	45
28	I	465	Arable land	9.7	1046	14	34	52	3.1	1.06	5.9	1.81	1.81	0.19	9.53	0.69	23
28	II	465	Arable land	9.7	1046	14	34	52	3.1	1.06	5.9	1.78	1.78	0.19	9.37	0.55	28
28	III	465	Arable land	9.7	1046	14	34	52	3.1	1.06	5.7	1.76	1.76	0.19	9.26	1	22
30	I	635	Grassland	9.8	1229	19.75	32.5	47.75	2.3	1.13	5.3	2.93	2.93	0.31	9.45	0.86	37
30	II	635	Grassland	9.8	1229	19.75	32.5	47.75	2.3	1.13	5.3	2.96	2.96	0.31	9.55	0.9	35
30	III	635	Grassland	9.8	1229	19.75	32.5	47.75	2.3	1.13	5.3	3.01	3.01	0.32	9.41	0.95	36
33	I	431	Grassland	4.2	1910	33	55	12	0.2	0.9	5.6	5.1	5.1	0.56	9.11	1.63	64
33	II	431	Grassland	4.2	1910	33	55	12	0.2	0.9	5.9	4.81	4.81	0.54	8.91	1.68	72
33	III	431	Grassland	4.2	1910	33	55	12	0.2	0.9	5.8	4.96	4.96	0.55	9.02	1.39	74
35	I	1093	Grassland	6.6	1629	28	48.75	23.25	0	0.97	5.5	3.57	3.57	0.36	9.92	1.31	65
35	II	1093	Grassland	6.6	1629	28	48.75	23.25	0	0.97	5.4	3.56	3.56	0.36	9.89	1.28	42
35	III	1093	Grassland	6.6	1629	28	48.75	23.25	0	0.97	5.4	3.57	3.57	0.36	9.92	1.32	38
37	I	735	Grassland	7.5	1278	19.25	34.75	46	1.7	1.11	5	2.88	2.88	0.32	9	1.02	15
37	II	735	Grassland	7.5	1278	19.25	34.75	46	1.7	1.11	5.1	2.89	2.89	0.32	9.03	0.98	33
37	III	735	Grassland	7.5	1278	19.25	34.75	46	1.7	1.11	5.1	2.92	2.92	0.33	8.85	0.98	34
41	I	464	Grassland	9.1	1090	24	34.25	41.75	0	1.04	4.7	3.02	3.02	0.31	9.74	1.28	33
41	II	464	Grassland	9.1	1090	24	34.25	41.75	0	1.04	4.7	2.89	2.89	0.29	9.97	1.38	27
41	III	464	Grassland	9.1	1090	24	34.25	41.75	0	1.04	4.7	2.91	2.91	0.29	10.03	1.34	32
45	I	1180	Forest	6.7	2140	42	40	18	0	0.21	4.2	15.95	15.95	0.9	17.72	5.29	62
45	II	1180	Forest	6.7	2140	42	40	18	0	0.21	4.5	13.95	13.95	0.82	17.01	4.29	85
45	III	1180	Forest	6.7	2140	42	40	18	0	0.21	4.3	14.21	14.21	0.81	17.54	4.03	95
46	I	439	Arable land	9.4	905	43	46	11	0	0.95	7.5	4.29	3.03	0.35	8.67	1.09	14
46	II	439	Arable land	9.4	905	43	46	11	0	0.95	7.5	4.26	3	0.35	8.58	1.08	20
46	III	439	Arable land	9.4	905	43	46	11	0	0.95	7.5	4.26	3	0.35	8.58	1.07	15
47	I	1655	Forest	0.2	1018	7	22	71	5	0.26	3.6	9.44	9.44	0.35	26.97	3.3	90
47	II	1655	Forest	0.2	1018	7	22	71	5	0.26	3.4	12.12	12.12	0.46	26.35	4.47	103
47	III	1655	Forest	0.2	1018	7	22	71	5	0.26	3.4	11.93	11.93	0.45	26.51	4.64	117
49	I	1100	Grassland	-1.2	1979	33	27	40	4.1	0.91	4.7	5.11	5.11	0.6	8.52	1.21	52
49	II	1100	Grassland	-1.2	1979	33	27	40	4.1	0.91	4.7	5.16	5.16	0.62	8.32	1.3	48
49	III	1100	Grassland	-1.2	1979	33	27	40	4.1	0.91	4.7	5.07	5.07	0.6	8.45	1.26	56
54	I	557	Arable land	8.6	1102	11.5	34.5	54	3.4	1.33	6.5	1.14	1.14	0.12	9.5	0.51	15
54	II	557	Arable land	8.6	1102	11.5	34.5	54	3.4	1.33	6.6	1.16	1.16	0.12	9.67	0.48	14
54	III	557	Arable land	8.6	1102	11.5	34.5	54	3.4	1.33	6.5	1.16	1.16	0.12	9.67	0.45	18
62	I	1065	Forest	9.3	1093	30.5	52	17.5	0	0.99	4.7	3.94	3.94	0.24	16.42	1.82	42
62	II	1065	Forest	9.3	1093	30.5	52	17.5	0	0.99	4.9	5.01	5.01	0.31	16.16	1.69	38
62	III	1065	Forest	9.3	1093	30.5	52	17.5	0	0.99	5	4.67	4.67	0.3	15.57	1.38	37
63	I	450	Arable land	9	1144	35.5	45.25	19.25	0	1.19	5.7	2.37	2.37	0.25	9.48	0.68	21
63	II	450	Arable land	9	1144	35.5	45.25	19.25	0	1.19	5.7	2.39	2.39	0.26	9.19	0.65	16
63	III	450	Arable land	9	1144	35.5	45.25	19.25	0	1.19	5.7	2.4	2.4	0.26	9.23	0.6	22
68	I	435	Arable land	10.9	1003	19.4	44.55	36.05	2	1.22	5.7	1.83	1.83	0.2	9.15	0.7	18
68	II	435	Arable land	10.9	1003	19.4	44.55	36.05	2	1.22	5.7	1.76	1.76	0.18	9.78	0.64	21
68	III	435	Arable land	10.9	1003	19.4	44.55	36.05	2	1.22	5.7	1.82	1.82	0.19	9.58	0.7	15
69	I	818	Grassland	11	1184	26.25	36.75	37	5.9	1.08	5.4	3.64	3.64	0.39	9.33	0.96	53
69	II	818	Grassland	11	1184	26.25	36.75	37	5.9	1.08	5.3	3.68	3.68	0.39	9.44	0.94	38
69	III	818	Grassland	11	1184	26.25	36.75	37	5.9	1.08	5.4	3.67	3.67	0.39	9.41	1	48
70	I	1105	Grassland	1.7	1668	12.5	36.75	50.75	11.3	0.97	5.5	3.78	3.78	0.38	9.95	1.31	43
70	II	1105	Grassland	1.7	1668	12.5	36.75	50.75	11.3	0.97	5.4	3.69	3.69	0.37	9.97	1.28	39
70	III	1105	Grassland	1.7	1668	12.5	36.75	50.75	11.3	0.97	5.4	3.88	3.88	0.4	9.7	1.2	40
73	I	1560	Forest	5.3	978	21.325	22	56.675	11.2	0.72	5.2	5.34	5.34	0.3	17.8	2.64	60
73	II	1560	Forest	5.3	978	21.325	22	56.675	11.2	0.72	5.6	6.46	6.46	0.32	20.19	2.44	46
73	III	1560	Forest	5.3	978	21.325	22	56.675	11.2	0.72	5.3	5.66	5.66	0.31	18.26	2.82	30
77	I	830	Arable land	7.9	986	17.75	51.25	31	4.8	0.94	7.1	3.17	3.17	0.39	8.13	1.04	40
77	II	830	Arable land	7.9	986	17.75	51.25	31	4.8	0.94	7.1	3.14	3.14	0.39	8.05	1	33
77	III	830	Arable land	7.9	986	17.75	51.25	31	4.8	0.94	7.1	3.13	3.13	0.39	8.03	0.93	45
87	I	559	Arable land	9	1007	23.75	43.5	32.75	3.7	1.38	7.1	1.92	1.9	0.2	9.51	1.06	31
87	II	559	Arable land	9	1007	23.75	43.5	32.75	3.7	1.38	7	1.84	1.82	0.2	9.11	0.82	28
87	III	559	Arable land	9	1007	23.75	43.5	32.75	3.7	1.38	7	1.92	1.9	0.21	9.05	0.95	27
92	I	1080	Forest	12.3	1796	12.225	18.575	69.2	8.7	0.35	3.5	15.45	15.45	1.02	15.15	1.62	57
92	II	1080	Forest	12.3	1796	12.225	18.575	69.2	8.7	0.35	3.5	17.31	17.31	1.11	15.59	2.12	61
92	III	1080	Forest	12.3	1796	12.225	18.575	69.2	8.7	0.35	3.5	16.97	16.97	1.09	15.57	1.84	76
95	I	336	Arable land	11	1532	20.75	38	41.25	4.9	1.13	6.4	1.9	1.9	0.19	10	0.68	19
95	II	336	Arable land	11	1532	20.75	38	41.25	4.9	1.13	6.3	1.76	1.76	0.19	9.26	0.51	16
95	III	336	Arable land	11	1532	20.75	38	41.25	4.9	1.13	6.3	1.78	1.78	0.18	9.89	0.53	23
99	I	830	Forest	6.8	528	12	45	43	3.7	0.68	5.4	4.74	4.74	0.25	18.96	2.27	27
99	II	830	Forest	6.8	528	12	45	43	3.7	0.68	5.5	5	5	0.27	18.52	2.21	30
99	III	830	Forest	6.8	528	12	45	43	3.7	0.68	5.6	4.65	4.65	0.25	18.6	2.17	21
102	I	379	Arable land	3.9	1838	5.75	59.75	34.5	0.6	1.32	7.4	2.4	1.43	0.14	10.2	0.47	16
102	II	379	Arable land	3.9	1838	5.75	59.75	34.5	0.6	1.32	7.4	2.41	1.44	0.14	10.27	0.49	13
102	III	379	Arable land	3.9	1838	5.75	59.75	34.5	0.6	1.32	7.4	2.4	1.43	0.13	10.98	0.47	13
